# Supplementary material for: Assessment of urogenital schistosomiasis knowledge among primary and junior high school students in the Eastern Region of Ghana: A cross-sectional study
Source: PLoS One. 2019 Jun 13;14(6):e0218080. doi: 10.1371/journal.pone.0218080 (PMC6563970; doi:10.1371/journal.pone.0218080)
Supplement: S1 Table — (XLSX) [file pone.0218080.s003.xlsx]

## Sheet: S1 Table
		Kolmogorov-Smirnova			Shapiro-Wilk
		Statistic	df	Sig.	Statistic	df	Sig.
	Percent Correct: Teachers	0.188	57	0	0.948	57	0.016
	Percent Correct: Students	0.111	1813	0	0.967	1813	0
	a Lilliefors Significance Correction
