# Supplementary material for: Assessment of urogenital schistosomiasis knowledge among primary and junior high school students in the Eastern Region of Ghana: A cross-sectional study
Source: PLoS One. 2019 Jun 13;14(6):e0218080. doi: 10.1371/journal.pone.0218080 (PMC6563970; doi:10.1371/journal.pone.0218080)
Supplement: S2 Table — (XLSX) [file pone.0218080.s004.xlsx]

## Sheet: Table S2
	District	Class Year	Gender	n	Score Range (%)	Mean (%)	SD (%)
	Atiwa	JHS2	Boys	29	(50.0 to 86.4)	67.1	9.8
			Girls	21	(45.5 to 81.8)	65.2	9.5
		P4	Boys	29	(27.3 to 86.4)	59.1	14
			Girls	24	(36.4 to 77.3)	55.5	11.6
	District Totals			104	(27.3 to 86.4)	61.8	12.2
	Ayensuano	JHS 2	Boys	57	(45.5 to 86.4)	63.2	9.1
			Girls	45	(27.3 to 77.3)	57.7	11.9
		P4	Boys	47	(13.6 to 81.8)	53.4	14.2
			Girls	41	(18.2 to 68.2)	43.9	11.1
	District Totals			191	(13.6 to 86.4)	55.1	13.7
	Birim Central	JHS 2	Boys	24	(50.0 to 81.8)	69.1	8.2
			Girls	25	(54.6 to 81.8)	65.8	6.4
		P4	Boys	10	(45.5 to 68.2)	56.8	7.2
			Girls	8	(36.4 to 68.2)	52.8	11.1
	District Totals			69	(36.4 to 81.8)	63.4	10.4
	Birim South	JHS 2	Boys	53	(45.5 to 77.3)	63.6	7.5
			Girls	41	(40.9 to 72.7)	59.8	9.5
		P4	Boys	45	(9.1 to 77.3)	57.2	11.9
			Girls	45	(27.3 to 77.3)	54.7	12.1
	District Totals			185	(9.1 to 77.2)	59.1	10.8
	Denkyembour	JHS 2	Boys	25	(45.5 to 77.3)	64.7	8
			Girls	25	(45.5 to 77.3)	62.4	9
		P4	Boys	16	(22.7 to 68.2)	53.1	11.9
			Girls	25	(27.3 to 81.8)	53.5	13.5
	District Totals			91	(22.7 to 81.8)	58.9	11.8
	Kwaebibirem	JHS 2	Boys	50	(40.9 to 86.4)	64	9.6
			Girls	62	(36.4 to 81.8)	61.9	10.1
		P4	Boys	34	(27.3 to 72.7)	55.6	9.4
			Girls	44	(22.7 to 68.2)	45.5	11.4
	District Totals			191	(22.7 to 86.4)	57.5	12.4
	Suhum	JHS 2	Boys	28	(40.9 to 81.8)	59.1	10.9
			Girls	25	(45.5 to 72.7)	60.7	8.8
		P4	Boys	19	(27.3 to 72.7)	53.1	12.8
			Girls	46	(13.6 to 68.2)	43.1	13.7
	District Totals			119	(13.6 to 81.8)	51.9	14.6
	Upper West Akim	JHS 2	Boys	153	(27.3 to 86.4)	64.7	10.3
			Girls	116	(27.3 to 81.8)	62.8	11
		P4	Boys	122	(9.1 to 81.8)	53.5	13.3
			Girls	128	(18.2 to 77.3)	48.7	13.1
	District Totals			530	(9.1 to 86.4)	57.5	13.8
	West Akim	JHS 2	Boys	88	(40.9 to 86.4)	63.9	9.5
			Girls	63	(36.4 to 77.3)	60.8	10.8
		P4	Boys	89	(13.6 to 81.8)	51.8	14.1
			Girls	89	(9.1 to 77.3)	51.9	13.3
	District Totals			333	(9.0 to 86.4)	56.7	13.5
	Population Totals			1813	(9.1 to 86.4)	57.4	13.2
