# Supplementary material for: Assessment of urogenital schistosomiasis knowledge among primary and junior high school students in the Eastern Region of Ghana: A cross-sectional study
Source: PLoS One. 2019 Jun 13;14(6):e0218080. doi: 10.1371/journal.pone.0218080 (PMC6563970; doi:10.1371/journal.pone.0218080)
Supplement: S3 Table — (XLSX) [file pone.0218080.s005.xlsx]

## Sheet: Table S3
	Town	Class Year	n	Mean Age (SD)	% Girls	Score Range	Mean Score (SD)
	Adarkwa	JHS 2	14	15.6 (1.7)	50	40.9-81.8	61.0 (11.1)
		P4	22	11.3 (1.7)	77.3	9.1-72.7	37.8 (18.5)
	Akim Akroso	JHS 2	16	14.6 (1.7)	56.3	50.0-81.8	67.6 (10.3)
		P4	8	11.5 (1.5)	25	31.8-63.6	48.9 (10.8)
	Akim-Anamase	JHS 2	15	15.4 (1.4)	53.3	50.0-72.7	60.0 (5.7)
		P4	19	11.8 (1.2)	52.6	40.9-77.3	62.0 (10.8)
	Akim-Anyinam	JHS 2	19	15.3 (0.6)	36.8	40.9-72.7	57.4 (9.6)
		P4	17	11.4 (1.4)	58.8	27.3-68.2	49.5 (11.7)
	Akim-Batabi	JHS 2	33	15.6 (1.5)	48.5	54.6-81.8	67.4 (5.7)
		P4	12	12.0 (0.7)	50	40.9-68.2	56.8 (8.6)
	Akim-Kokoben	JHS 2	30	15.5 (1.1)	33.3	45.5-77.3	64.8 (8.0)
		P4	28	11.8 (1.2)	50	9.1-77.3	55.5 (14.1)
	Akim-Osorase	JHS 2	31	15.1 (1.0)	51.6	45.5-77.3	63.0 (8.7)
		P4	26	12.0 (1.3)	42.3	36.4-72.7	56.3 (8.4)
	Akim-Wenchi	JHS 2	27	15.1 (1.2)	48.1	45.5-77.3	63.1 (9.5)
		P4	24	11.4 (1.1)	66.7	22.7-81.8	54.2 (13.9)
	Akyeansa	JHS 2	28	15.0 (1.3)	35.7	27.3-72.7	53.9 (10.8)
		P4	14	12.1 (1.1)	50	13.6-72.7	40.9 (14.7)
	Ammako	JHS 2	30	16.5 (1.8)	40	22.7-72.7	56.7 (9.8)
		P4	18	10.7 (1.0)	50	40.9-72.7	58.1 (8.5)
	Asamang Tamfoe	JHS 2	15	14.3 (1.5)	40	45.5-81.8	65.8 (10.6)
		P4	28	11.2 (1.2)	46.4	31.8-72.7	56.5 (11.7)
	Asikasu	JHS 2	27	14.9 (1.8)	40.7	50.0-81.8	70.5 (6.8)
		P4	33	12.2 (1.4)	33.3	31.8-72.7	53.9 (12.6)
	Asoukaw	JHS 2	49	15.3 (0.9)	38.8	27.3-86.4	64.2 (11.3)
		P4	52	11.3 (1.4)	57.7	18.2-77.3	46.3 (14.7)
	Asuotwene	JHS 2	24	15.6 (1.1)	41.7	40.9-77.3	58.7 (9.8)
		P4	24	12.4 (2.3)	45.8	22.7-72.7	52.1 (12.7)
	Awaham	JHS 2	28	15.4 (1.6)	32.1	54.6-86.4	67.5 (7.7)
		P4	48	11.3 (2.0)	41.7	13.6-77.3	54.6 (12.7)
	Banso	JHS 2	24	15.1 (1.2)	45.8	54.6-86.4	69.3 (7.5)
		P4	17	10.7 (1.2)	41.2	36.4-86.4	62.0 (14.4)
	Bomso	JHS 2	45	15.5 (0.9)	51.1	40.9-72.7	62.3 (7.2)
		P4	20	11.7 (1.3)	60	22.7-72.7	54.3 (12.7)
	Brekumanso	JHS 2	43	15.8 (1.3)	55.8	36.4-77.3	58.5 (11.3)
		P4	18	10.8 (1.7)	66.7	22.7-72.7	48.5 (13.9)
	Breman	JHS 2	7	14.1 (1.8)	28.6	50.0-72.7	58.4 (7.2)
		P4	12	12.1 (1.7)	41.7	36.4-68.2	50.8 (10.6)
	Densuso	JHS 2	8	15.3 (1.3)	87.5	54.6-72.7	65.9 (6.4)
		P4	15	12.0 (1.7)	66.7	45.5-63.6	54.8 (5.8)
	Dome	JHS 2	20	16.1 (1.3)	50	40.9-77.3	58.2 (8.5)
		P4	23	11.4 (1.3)	69.6	22.7-63.6	46.6 (10.1)
	Ekorso	JHS 2	12	16.1 (1.9)	33.3	50.0-81.8	61.4 (10.5)
		P4	8	11.6 (1.5)	50	27.3-72.7	51.1 (12.3)
	Ekoso	JHS 2	42	14.9 (1.2)	35.7	50.0-86.4	68.2 (8.1)
		P4	74	11.4 (1.2)	45.9	9.1-81.8	47.4 (14.8)
	Kakoase Anomakojo	JHS 2	10	15.4 (1.6)	30	45.5-77.3	59.5 (10.2)
		P4	22	12.3 (1.5)	63.6	40.9-77.3	57.2 (10.1)
	Kofi Pare	JHS 2	11	17.1 (1.9)	36.4	45.5-77.3	59.9 (9.0)
		P4	13	11.2 (1.2)	23.1	36.4-63.6	49.7 (9.0)
	Krodua	JHS 2	24	15.9 (1.2)	29.2	40.9-81.8	59.8 (10.6)
		P4	19	12.2 (1.6)	26.3	36.4-72.7	56.2 (10.7)
	Kuano	JHS 2	20	15.1 (1.2)	50	45.5-86.4	64.3 (10.7)
		P4	19	11.1 (1.1)	31.6	22.7-77.3	51.0 (15.0)
	Kukua	JHS 2	15	15.3 (1.3)	33.3	40.9-68.2	55.2 (6.8)
		P4	17	10.9 (1.2)	64.7	27.3-68.2	48.4 (11.1)
	Kwaboanta	JHS 2	23	15.3 (1.1)	47.8	54.6-81.8	68.8 (6.8)
		P4	20	12.1 (1.7)	45	18.2-81.8	53.6 (16.6)
	Kwasi Nyarko	JHS 2	20	15.5 (1.2)	65	50.0-81.8	65.2 (10.0)
		P4	34	11.6 (1.3)	58.8	9.1-81.8	52.3 (15.8)
	Mepom	JHS 2	46	15.7 (2.5)	56.5	27.3-86.4	68.4 (11.0)
		P4	36	11.0 (1.4)	52.8	18.2-68.2	45.7 (14.3)
	Nankese	JHS 2	16	16.8 (1.4)	37.5	40.9-81.8	60.2 (11.4)
		P4	12	11.8 (1.6)	66.7	18.2-54.6	43.6 (12.0)
	Okorase	JHS 2	49	15.3 (1.3)	34.7	45.5-81.8	60.3 (8.9)
		P4	30	12.0 (1.2)	56.7	31.8-72.7	56.7 (8.8)
	Otumi	JHS 2	39	15.9 (1.4)	59	36.4-86.4	65.2 (11.9)
		P4	33	11.0 (1.4)	63.6	22.7-68.2	46.4 (11.0)
	Sukurong Bethlehem	JHS 2	26	16.2 (1.2)	42.3	27.3-81.8	62.9 (13.0)
		P4	18	12.1 (1.2)	55.6	31.8-63.6	50.3 (9.7)
	Topremang	JHS 2	23	15.2 (1.3)	52.2	50.0-77.3	64.0 (7.5)
		P4	17	11.5 (1.2)	52.9	27.3-68.2	52.1 (11.1)
	Tweapease	JHS 2	29	15.6 (1.5)	55.2	36.4-77.3	60.2 (10.3)
		P4	25	11.3 (1.5)	44	31.8-72.7	50.9 (10.7)
	Totals		1813	13.6 (2.5)	48.2	9.1-86.4	57.4 (13.2)
