# Supplementary material for: Assessment of urogenital schistosomiasis knowledge among primary and junior high school students in the Eastern Region of Ghana: A cross-sectional study
Source: PLoS One. 2019 Jun 13;14(6):e0218080. doi: 10.1371/journal.pone.0218080 (PMC6563970; doi:10.1371/journal.pone.0218080)
Supplement: S4 Table — (XLSX) [file pone.0218080.s006.xlsx]

## Sheet: Table S4
				95.0% CI
		B	Sig.	Lower Bound	Upper Bound
	Model 1: Gender
	Constant	59.7	< 0.0005	58.9	60.6
	Gender (Ref. = boys)	-4.4	< 0.0005	-5.6	-3.2
	Model 2: Class year
	Constant	51.4	< 0.0005	50.7	52.2
	Class Year (Ref. = P4)	11.6	< 0.0005	10.5	12.7
