# Supplementary material for: Assessment of urogenital schistosomiasis knowledge among primary and junior high school students in the Eastern Region of Ghana: A cross-sectional study
Source: PLoS One. 2019 Jun 13;14(6):e0218080. doi: 10.1371/journal.pone.0218080 (PMC6563970; doi:10.1371/journal.pone.0218080)
Supplement: S5 Table — (XLSX) [file pone.0218080.s007.xlsx]

## Sheet: Table S5
				95% CI
		B	Sig.	Lower Bound	Upper Bound
	Model 3: District
	Constant	51.872	< 0.0005	49.526	54.218
	District (ref. = Suhum)
	Atiwa	9.973	< 0.0005	6.537	13.408
	Ayensuano	3.269	0.032	0.28	6.258
	Birim Central	11.567	< 0.0005	7.694	15.44
	Birim South	7.195	< 0.0005	4.187	10.202
	Denkyembour	7.069	< 0.0005	3.505	10.633
	Kwaebibirem	5.625	< 0.0005	2.636	8.614
	Upper West Akim	5.65	< 0.0005	3.054	8.246
	West Akim	4.803	0.001	2.07	7.537
	Model 4: Town
	Constant	46.843	< 0.0005	42.634	51.052
	Town (ref. = Adarkwa)
	Asamang‎ Tamfoe	12.882	< 0.0005	7.177	18.587
	Banso	19.454	< 0.0005	13.686	25.222
	Ekorso	10.429	0.004	3.386	17.472
	Nankese	6.241	0.055	-0.122	12.604
	Densuso	11.852	0.001	5.111	18.593
	Kuano	10.965	< 0.0005	5.129	16.802
	Dome	5.165	0.076	-0.54	10.87
	Akyeansa	2.724	0.352	-3.012	8.46
	Kukua	4.719	0.132	-1.417	10.855
	Kofi.Pare	7.513	0.027	0.858	14.168
	Ammako	10.354	< 0.0005	4.786	15.921
	Brekumanso	8.671	0.001	3.363	13.978
	Mepom	11.582	< 0.0005	6.533	16.631
	Asuokaw	8.152	0.001	3.25	13.054
	Sukurong Bethlehem	10.904	< 0.0005	5.229	16.58
	Awaham	12.547	< 0.0005	7.437	17.656
	Kakoase Anomakojo	11.111	< 0.0005	4.976	17.247
	Asuotwene	8.554	0.003	2.986	14.122
	Okorase	12.075	< 0.0005	6.997	17.153
	Asikasu	14.52	< 0.0005	9.196	19.844
	Breman	6.745	0.065	-0.416	13.906
	Krodua	11.402	< 0.0005	5.697	17.107
	Kwasi Nyarko	10.227	< 0.0005	4.794	15.661
	Kwaboanta	14.89	< 0.0005	9.185	20.595
	Topremang	12.134	< 0.0005	6.332	17.936
	Otumi	9.722	< 0.0005	4.567	14.877
	Akim Akroso Nazareth	14.52	< 0.0005	7.865	21.175
	Ekoso	8.094	0.001	3.276	12.912
	Akim Kokben	13.501	< 0.0005	8.143	18.86
	Akim Anamase	14.253	< 0.0005	8.214	20.292
	Akim Anyinam	6.818	0.025	0.866	12.771
	Akim Osorase	13.125	< 0.0005	7.748	18.501
	Akim Batabi	17.702	< 0.0005	12.055	23.349
	Akim Wenchi	12.069	< 0.0005	6.572	17.567
	Bomso	13.017	< 0.0005	7.77	18.263
	Tweapease	9.049	0.001	3.615	14.483
