# Supplementary material for: Assessment of urogenital schistosomiasis knowledge among primary and junior high school students in the Eastern Region of Ghana: A cross-sectional study
Source: PLoS One. 2019 Jun 13;14(6):e0218080. doi: 10.1371/journal.pone.0218080 (PMC6563970; doi:10.1371/journal.pone.0218080)
Supplement: S6 Table — (XLSX) [file pone.0218080.s008.xlsx]

## Sheet: Table S6
				95.0 % CI
		B	Sig.	Lower Bound	Upper Bound
	Model 5: Teacher Score Listing 5 Facts about UGS
	Constant	56.5	< 0.0005	54.7	58.2
	Teacher Score (List 5 Facts)	0.03	0.057	-0.001	0.054
	Model 6: Teacher Score (20 Matched Questions)
	Constant	30.1	< 0.0005	24	36.2
	Teacher Score	0.354	< 0.0005	0.3	0.4
	Model 7: P4 Teacher Score (20 Matched Questions)
	Constant	36.9	<0.0005	27	46.8
	P4 Teacher Score	0.202	0.002	0.072	0.333
	Model 8: JHS2 Teacher Score (20 Matched Questions)
	Constant	57.3	<0.0005	49.8	64.7
	JHS 2 Teacher Score	0.069	0.131	-0.21	0.16
